# Supplementary material for: The chromosome-level genome assembly of the giant dobsonfly Acanthacorydalis orientalis (McLachlan, 1899)
Source: Sci Data. 2024 Apr 8;11:351. doi: 10.1038/s41597-024-03194-3 (PMC11001986; doi:10.1038/s41597-024-03194-3)
Supplement: Supplementary file 1 — Table 1 [file 41597_2024_3194_MOESM1_ESM.xlsx]

## Sheet: Supplementary Table1-3
Supplementary Table 1 K-mer data statistics for Acanthacorydalis orientalis
Sample	K-mer	K-mer num	K-mer depth	Genome size (bp)	Heterozygous ratio (%)
A001	35	14223307862	33	431009329	0.012
Supplementary Table 2 Statistics of repeat sequences identified in the genome of Acanthacorydalis orientalis
Class	Order	Super family	Number of elements	Length of sequence (bp)	Percentage of sequence (%)
Class I			371846	40660826	7.42
	LTR		133715	11973917	2.19
		Gypsy	36405	2378590	0.43
		Unknown	53193	6845393	1.25
		Copia	4809	859168	0.16
		ERV1	27589	1114796	0.2
		Other	11719	775970	0.14
	LINE		227704	27935337	5.1
		Jockey	5178	1852979	0.34
		L1	20550	548181	0.1
		Unknown	67865	10169482	1.86
		RTE-BovB	4573	1157902	0.21
		L2	77844	6115240	1.12
		I	9547	1586281	0.29
		Penelope	17291	658645	0.12
		I-Jockey	2423	602628	0.11
		RTE-RTE	11401	3577559	0.65
		Other	11032	1666440	0.3
	SINE		10427	751572	0.14
		Unknown	9789	736013	0.13
		Other	638	15559	0
Class II			2029402	190568437	34.78
	DNA		1895203	162384489	29.63
		P	98348	6025957	1.1
		hAT-Charlie	59581	4471630	0.82
		TcMar-Tc1	33933	7883448	1.44
		TcMar-Mariner	100197	27097073	4.94
		Unknown	258415	39066109	7.13
		TcMar-Tigger	12740	2648974	0.48
		Zisupton	79037	4976918	0.91
		PIF-Harbinger	54110	2678672	0.49
		Ginger	64537	4925481	0.9
		Sola-2	22743	859841	0.16
		PiggyBac	17501	4429262	0.81
		CMC-EnSpm	387694	19836264	3.62
		Crypton-H	43402	1706279	0.31
		hAT-Ac	32249	1298875	0.24
		CMC-Transib	52117	3173227	0.58
		MULE-MuDR	58264	5144226	0.94
		hAT-Tip100	49784	2543522	0.46
		TcMar-Fot1	80510	5619227	1.03
		CMC-Chapaev	81882	3566252	0.65
		hAT-hATm	32806	1221130	0.22
		TcMar	20435	854674	0.16
		Kolobok-T2	31360	1252417	0.23
		Crypton	20371	868949	0.16
		Crypton-V	45468	1587725	0.29
		Dada	21853	835693	0.15
		IS3EU	15867	680031	0.12
		Merlin	34462	1428028	0.26
		hAT	17976	864329	0.16
		Sola	3077	985775	0.18
		TcMar-Tc4	2018	575447	0.11
		Other	62466	3279054	0.6
	MITE		61862	23692897	4.32
		Unknown	61862	23692897	4.32
	RC		72337	4491051	0.82
		Helitron	72337	4491051	0.82
Total TEs			2401248	231229263	42.2
Tandem Repeats			120522	4359538	0.8
	SSR		81330	1092600	0.2
	tandem_repeat		39192	3266938	0.6
Other			2430	116055	0.02
Unknown			74773	9637163	1.76
Low complexity			50	9066	0
Simple repeats			2866	500516	0.09
Total Repeats			2601889	245851601	44.86
Supplementary Table 3 Summary statistics of non-coding RNA
Type		Copy Number	Average Length(bp)	Total Length(bp)	Percentage of sequence(%)
rRNA (156)	18S	5	2849.2	14246	0.0026
	28S	6	5532.5	33195	0.0061
	5.8S	5	155	775	0.0001
	5S	140	115.59	16183	0.003
snRNA (190)	snRNA	21	136.48	2866	0.0005
	miRNA	59	104.15	6145	0.0011
	spliceosomal	90	169.09	15218	0.0028
	other	20	182.25	3645	0.0007
Regulatory	cis-regulatory elements	15	62.93	944	0.0002
tRNA	tRNA	792	75.25	59600	0.0109
